# Supplementary material for: Guanidinium 3-nitro­benzoate
Source: Acta Crystallogr Sect E Struct Rep Online. 2010 Jul 7;66(Pt 8):o1946. doi: 10.1107/S160053681002581X (PMC3007565; doi:10.1107/S160053681002581X)
Supplement: Supplementary file 1 [file e-66-o1946-sup1.cif]

##############################################################################
###                                                                        ###
###        Electronic paper (Acta Crystallographica Section E)             ###
###                                                                        ###
##############################################################################
#                                                                            #
# This CIF contains the data in a paper accepted for publication in Acta     #
# Crystallographica Section E. It conforms to the requirements of Notes      #
# for Authors for Section E, and has been peer reviewed under the auspices   #
# of the IUCr Commission on Journals.                                        #
#                                                                            #
# Full details of the Crystallographic Information File format               #
# are given in the paper "The Crystallographic Information File (CIF):       #
# a New Standard Archive File for Crystallography" by S. R. Hall, F. H.      #
# Allen and I. D. Brown [Acta Cryst. (1991), A47, 655-685].                  #
#                                                                            #
# The current version of the core CIF dictionary is obtainable from          #
# ftp://ftp.iucr.org/pub/cif_core.dic. The current version number is 2.4.    #
#                                                                            #
# Software is freely available for graphical display of the structure(s) in  #
# this CIF.  For information consult the CIF home page http://www.iucr.org/  #
# cif/home.html                                                              #
#                                                                            #
# This file may be used for bona fide research purposes within the           #
# scientific community so long as proper attribution is given to the journal # 
# article from which it was obtained.                                        #
#                                                                            #
##############################################################################
                                             
data_global
_audit_creation_method     ' SHELXL97 (Sheldrick, 2008)'
_journal_date_recd_electronic     2010-05-25
_journal_date_accepted     2010-07-01
_journal_name_full     'Acta Crystallographica, Section E'
_journal_year     2010
_journal_volume     66
_journal_issue      8
_journal_page_first     o1946
_journal_page_last     o1946
_journal_paper_category     QO
_journal_coeditor_code     BV2146
_publ_contact_author_name     'Dr Graham Smith'
_publ_contact_author_address
;
    Faculty of Science and Technology
    Queensland University of Technology
    GPO Box 2434, Brisbane, Queensland 4001, Australia
;
_publ_contact_author_email     g.smith@qut.edu.au
_publ_contact_author_fax     ' 61 7 3138 1804 '
_publ_contact_author_phone     ' 61 7 3300 2667 '
_publ_section_title
;
Guanidinium 3-nitrobenzoate
;
loop_
    _publ_author_name
    _publ_author_address
    'Graham Smith'
;
  Faculty of Science and Technology
  Queensland University of Technology
  GPO Box 2434, Brisbane, Queensland 4001, Australia
;
    'Urs D. Wermuth'
;
 School of Biomolecular and Physical Sciences
 Griffith University
 Nathan, Queensland 4111, Australia
;
data_I
_audit_creation_method     SHELXL97
_chemical_name_systematic
;
Guanidinium 3-nitrobenzoate
;
_chemical_name_common     'guanidinium 3-nitrobenzoate'
_chemical_formula_moiety     'C H6 N3 +, C7 H4 N O4 -'
_chemical_formula_sum     'C8 H10 N4 O4'
_chemical_formula_iupac     'C H6 N3 +, C7 H4 N O4 -'
_chemical_formula_weight     226.20
_chemical_melting_point     514
_symmetry_cell_setting     orthorhombic
_symmetry_space_group_name_H-M     'P 21 21 21'
_symmetry_space_group_name_Hall     'P 2ac 2ab'
loop_
    _symmetry_equiv_pos_site_id
    _symmetry_equiv_pos_as_xyz
    1 x,y,z
    2 1/2-x,-y,1/2+z
    3 1/2+x,1/2-y,-z
    4 -x,1/2+y,1/2-z
_cell_length_a     7.3978(12)
_cell_length_b     10.1302(12)
_cell_length_c     13.7118(17)
_cell_angle_alpha     90.00
_cell_angle_beta     90.00
_cell_angle_gamma     90.00
_cell_volume     1027.6(2)
_cell_formula_units_Z     4
_cell_measurement_reflns_used     2964
_cell_measurement_theta_min     2.97
_cell_measurement_theta_max     28.94
_cell_measurement_temperature     297(2)
_exptl_crystal_description     'block'
_exptl_crystal_colour     'colourless'
_exptl_crystal_size_max     0.30
_exptl_crystal_size_mid     0.30
_exptl_crystal_size_min     0.20
_exptl_crystal_density_diffrn     1.462
_exptl_crystal_density_meas     ?
_exptl_crystal_density_method     'not measured'
_exptl_crystal_F_000     472
_exptl_absorpt_coefficient_mu     0.119
_exptl_absorpt_correction_type     multi-scan
_exptl_absorpt_process_details
;
(<i>CrysAlis Pro</i>; Oxford Diffraction, 2009)
;
_exptl_absorpt_correction_T_min     0.94
_exptl_absorpt_correction_T_max     0.98
_exptl_special_details
;
;
_diffrn_ambient_temperature     297(2)
_diffrn_radiation_type     MoK\a
_diffrn_radiation_wavelength     0.71073
_diffrn_radiation_source     'Enhance (Mo) X-ray source'
_diffrn_radiation_monochromator     'graphite'
_diffrn_measurement_device_type
                       'Oxford Diffraction Gemini-S CCD-detector diffractometer'
_diffrn_measurement_method     '\w scans'
_diffrn_detector_area_resol_mean     ?
_diffrn_reflns_number     7455
_diffrn_reflns_av_R_equivalents     0.0299
_diffrn_reflns_av_sigmaI/netI     0.0163
_diffrn_reflns_theta_min     2.97
_diffrn_reflns_theta_max     26.50
_diffrn_reflns_theta_full     26.50
_diffrn_measured_fraction_theta_max     0.998
_diffrn_measured_fraction_theta_full     0.998
_diffrn_reflns_limit_h_min     -9
_diffrn_reflns_limit_h_max     9
_diffrn_reflns_limit_k_min     -12
_diffrn_reflns_limit_k_max     11
_diffrn_reflns_limit_l_min     -17
_diffrn_reflns_limit_l_max     17
_diffrn_standards_number     0
_diffrn_standards_interval_count     .
_diffrn_standards_interval_time     .
_diffrn_standards_decay_%     ?
_refine_special_details
;
Refinement of <i>F</i>^2^ against ALL reflections. The weighted <i>R</i>-factor
<i>wR</i> and goodness of fit <i>S</i> are based on <i>F</i>^2^, conventional
<i>R</i>-factors <i>R</i> are based on <i>F</i>, with <i>F</i> set to zero for
negative <i>F</i>^2^. The threshold expression of <i>F</i>^2^ >
\s(<i>F</i>^2^) is used only for calculating <i>R</i>-factors(gt) <i>etc</i>.
and is not relevant to the choice of reflections for refinement.
<i>R</i>-factors based on <i>F</i>^2^ are statistically about twice as large
as those based on <i>F</i>, and <i>R</i>- factors based on ALL data will be
even larger.
;
_reflns_number_total     1252
_reflns_number_gt     1092
_reflns_threshold_expression     I>2\s(I)
_refine_ls_structure_factor_coef     Fsqd
_refine_ls_matrix_type     full
_refine_ls_R_factor_all     0.0414
_refine_ls_R_factor_gt     0.0346
_refine_ls_wR_factor_gt     0.0926
_refine_ls_wR_factor_ref     0.0960
_refine_ls_goodness_of_fit_ref     1.030
_refine_ls_restrained_S_all     1.030
_refine_ls_number_reflns     1252
_refine_ls_number_parameters     169
_refine_ls_number_restraints     0
_refine_ls_hydrogen_treatment     mixed
_refine_ls_weighting_scheme     calc
_refine_ls_weighting_details
                 'calc w=1/[\s^2^(Fo^2^)+(0.0716P)^2^] where P=(Fo^2^+2Fc^2^)/3'
_atom_sites_solution_hydrogens     geom
_atom_sites_solution_primary     direct
_atom_sites_solution_secondary     difmap
_refine_ls_shift/su_max     0.000
_refine_ls_shift/su_mean     0.000
_refine_diff_density_max     0.148
_refine_diff_density_min     -0.155
_refine_ls_extinction_method     none
_refine_ls_extinction_coef     ?
_refine_ls_abs_structure_details     ?
_refine_ls_abs_structure_Flack     ?
loop_
    _atom_type_symbol
    _atom_type_description
    _atom_type_scat_dispersion_real
    _atom_type_scat_dispersion_imag
    _atom_type_scat_source
    'C' 'C' 0.0033 0.0000
                         'International Tables Vol C Tables 4.2.6.8 and 6.1.1.4'
    'H' 'H' 0.0000 0.0000
                         'International Tables Vol C Tables 4.2.6.8 and 6.1.1.4'
    'N' 'N' 0.0061 0.0000
                         'International Tables Vol C Tables 4.2.6.8 and 6.1.1.4'
    'O' 'O' 0.0106 0.0000
                         'International Tables Vol C Tables 4.2.6.8 and 6.1.1.4'
_computing_data_collection     '<i>CrysAlis Pro</i> (Oxford Diffraction, 2009)'
_computing_cell_refinement     '<i>CrysAlis Pro</i> (Oxford Diffraction, 2009)'
_computing_data_reduction     '<i>CrysAlis Pro</i> (Oxford Diffraction, 2009)'
_computing_structure_solution     '<i>SIR92</i> (Altomare <i>et al.</i>,  1994)'
_computing_structure_refinement
        '<i>SHELXL97</i> (Sheldrick, 2008) within <i>WinGX</i> (Farrugia, 1999)'
_computing_molecular_graphics     '<i>PLATON</i> (Spek, 2009)'
_computing_publication_material     '<i>PLATON</i> (Spek, 2009)'
loop_
    _atom_site_type_symbol
    _atom_site_label
    _atom_site_fract_x
    _atom_site_fract_y
    _atom_site_fract_z
    _atom_site_U_iso_or_equiv
    _atom_site_thermal_displace_type
    _atom_site_calc_flag
    _atom_site_refinement_flags
    _atom_site_occupancy
    O O11 0.8853(3) 0.39642(19) -0.15616(11) 0.0763(7) Uani . . 1.000
    O O12 0.8391(3) 0.51830(14) -0.02410(12) 0.0587(5) Uani . . 1.000
    O O31 0.9478(4) 0.2929(2) 0.29189(13) 0.0891(8) Uani . . 1.000
    O O32 0.8919(4) 0.0871(2) 0.30563(13) 0.0879(8) Uani . . 1.000
    N N31 0.9085(3) 0.1871(2) 0.25680(14) 0.0582(6) Uani . . 1.000
    C C1 0.8552(3) 0.28643(18) -0.00456(13) 0.0395(5) Uani . . 1.000
    C C2 0.8834(3) 0.29418(19) 0.09621(14) 0.0395(5) Uani . . 1.000
    C C3 0.8802(3) 0.1785(2) 0.15053(15) 0.0438(6) Uani . . 1.000
    C C4 0.8496(3) 0.0567(2) 0.10846(18) 0.0546(7) Uani . . 1.000
    C C5 0.8224(3) 0.0507(2) 0.00897(18) 0.0579(8) Uani . . 1.000
    C C6 0.8262(3) 0.1633(2) -0.04688(16) 0.0487(6) Uani . . 1.000
    C C11 0.8592(3) 0.4098(2) -0.06632(14) 0.0472(6) Uani . . 1.000
    N N1G 0.5698(4) 0.7518(2) 0.02372(14) 0.0596(7) Uani . . 1.000
    N N2G 0.5023(3) 0.7924(2) 0.18458(16) 0.0624(7) Uani . . 1.000
    N N3G 0.6559(3) 0.6050(2) 0.14213(17) 0.0599(7) Uani . . 1.000
    C C1G 0.5763(3) 0.7166(2) 0.11723(14) 0.0468(6) Uani . . 1.000
    H H2 0.90390 0.37520 0.12620 0.0470 Uiso calc R 1.000
    H H4 0.84730 -0.01950 0.14630 0.0660 Uiso calc R 1.000
    H H5 0.80130 -0.03050 -0.02060 0.0690 Uiso calc R 1.000
    H H6 0.80920 0.15720 -0.11390 0.0580 Uiso calc R 1.000
    H H11G 0.617(4) 0.701(3) -0.015(2) 0.070(9) Uiso . . 1.000
    H H12G 0.514(4) 0.821(3) 0.012(2) 0.072(8) Uiso . . 1.000
    H H21G 0.444(4) 0.869(3) 0.170(2) 0.077(9) Uiso . . 1.000
    H H22G 0.506(4) 0.767(3) 0.244(2) 0.065(8) Uiso . . 1.000
    H H31G 0.666(4) 0.588(3) 0.203(2) 0.065(8) Uiso . . 1.000
    H H32G 0.715(4) 0.563(3) 0.093(2) 0.073(9) Uiso . . 1.000
loop_
    _atom_site_aniso_label
    _atom_site_aniso_U_11
    _atom_site_aniso_U_22
    _atom_site_aniso_U_33
    _atom_site_aniso_U_12
    _atom_site_aniso_U_13
    _atom_site_aniso_U_23
    O11 0.1174(16) 0.0759(12) 0.0357(8) 0.0071(13) 0.0050(10) 0.0078(8)
    O12 0.0866(12) 0.0375(7) 0.0520(8) -0.0007(8) 0.0034(9) 0.0074(6)
    O31 0.148(2) 0.0728(12) 0.0464(9) -0.0228(14) -0.0197(12) 0.0015(9)
    O32 0.1360(19) 0.0687(11) 0.0591(11) 0.0044(13) 0.0017(12) 0.0305(9)
    N31 0.0728(11) 0.0565(11) 0.0452(10) 0.0004(11) -0.0036(9) 0.0113(8)
    C1 0.0411(9) 0.0384(10) 0.0390(9) -0.0016(9) 0.0000(9) -0.0014(8)
    C2 0.0476(10) 0.0313(8) 0.0395(9) -0.0005(9) -0.0007(8) 0.0007(7)
    C3 0.0486(10) 0.0413(10) 0.0415(10) 0.0011(9) -0.0006(9) 0.0044(8)
    C4 0.0643(13) 0.0340(10) 0.0656(13) -0.0007(10) 0.0029(12) 0.0083(10)
    C5 0.0679(15) 0.0348(10) 0.0710(15) -0.0073(10) 0.0012(13) -0.0151(10)
    C6 0.0527(11) 0.0490(11) 0.0445(10) -0.0037(10) 0.0000(9) -0.0100(9)
    C11 0.0597(12) 0.0444(10) 0.0375(10) 0.0004(10) 0.0016(10) 0.0038(9)
    N1G 0.0873(16) 0.0448(10) 0.0467(12) 0.0052(11) 0.0022(11) 0.0093(9)
    N2G 0.0885(15) 0.0519(11) 0.0469(11) 0.0123(12) 0.0033(11) -0.0015(9)
    N3G 0.0854(14) 0.0511(11) 0.0433(10) 0.0130(12) 0.0016(11) 0.0069(9)
    C1G 0.0588(12) 0.0398(10) 0.0418(11) -0.0032(10) -0.0027(9) 0.0025(9)
_geom_special_details
;
Bond distances, angles <i>etc</i>. have been calculated using the rounded
fractional coordinates. All su's are estimated from the variances of the
(full) variance-covariance matrix. The cell e.s.d.'s are taken into account in
the estimation of distances, angles and torsion angles
;
loop_
    _geom_bond_atom_site_label_1
    _geom_bond_atom_site_label_2
    _geom_bond_site_symmetry_1
    _geom_bond_site_symmetry_2
    _geom_bond_distance
    _geom_bond_publ_flag
    O11 C11 . . 1.254(2) no
    O12 C11 . . 1.251(3) no
    O31 N31 . . 1.210(3) no
    O32 N31 . . 1.221(3) no
    N31 C3 . . 1.475(3) no
    N1G C1G . . 1.332(3) no
    N2G C1G . . 1.320(3) no
    N3G C1G . . 1.320(3) no
    N1G H12G . . 0.83(3) no
    N1G H11G . . 0.82(3) no
    N2G H22G . . 0.86(3) no
    N2G H21G . . 0.91(3) no
    N3G H31G . . 0.86(3) no
    N3G H32G . . 0.91(3) no
    C1 C6 . . 1.392(3) no
    C1 C11 . . 1.510(3) no
    C1 C2 . . 1.400(3) no
    C2 C3 . . 1.389(3) no
    C3 C4 . . 1.381(3) no
    C4 C5 . . 1.380(3) no
    C5 C6 . . 1.374(3) no
    C2 H2 . . 0.9300 no
    C4 H4 . . 0.9300 no
    C5 H5 . . 0.9300 no
    C6 H6 . . 0.9300 no
loop_
    _geom_angle_atom_site_label_1
    _geom_angle_atom_site_label_2
    _geom_angle_atom_site_label_3
    _geom_angle_site_symmetry_1
    _geom_angle_site_symmetry_2
    _geom_angle_site_symmetry_3
    _geom_angle
    _geom_angle_publ_flag
    O31 N31 O32 . . . 122.8(2) no
    O31 N31 C3 . . . 118.64(19) no
    O32 N31 C3 . . . 118.60(19) no
    C1G N1G H12G . . . 115.5(19) no
    H11G N1G H12G . . . 128(3) no
    C1G N1G H11G . . . 116(2) no
    H21G N2G H22G . . . 119(3) no
    C1G N2G H21G . . . 122.6(18) no
    C1G N2G H22G . . . 119(2) no
    H31G N3G H32G . . . 126(3) no
    C1G N3G H32G . . . 115.1(19) no
    C1G N3G H31G . . . 118(2) no
    C6 C1 C11 . . . 120.72(17) no
    C2 C1 C11 . . . 120.29(17) no
    C2 C1 C6 . . . 118.99(17) no
    C1 C2 C3 . . . 118.66(18) no
    N31 C3 C4 . . . 119.27(19) no
    N31 C3 C2 . . . 118.53(18) no
    C2 C3 C4 . . . 122.2(2) no
    C3 C4 C5 . . . 118.4(2) no
    C4 C5 C6 . . . 120.8(2) no
    C1 C6 C5 . . . 121.0(2) no
    O11 C11 C1 . . . 117.67(18) no
    O12 C11 C1 . . . 117.73(17) no
    O11 C11 O12 . . . 124.6(2) no
    C3 C2 H2 . . . 121.00 no
    C1 C2 H2 . . . 121.00 no
    C3 C4 H4 . . . 121.00 no
    C5 C4 H4 . . . 121.00 no
    C4 C5 H5 . . . 120.00 no
    C6 C5 H5 . . . 120.00 no
    C5 C6 H6 . . . 120.00 no
    C1 C6 H6 . . . 119.00 no
    N2G C1G N3G . . . 120.2(2) no
    N1G C1G N2G . . . 120.2(2) no
    N1G C1G N3G . . . 119.6(2) no
loop_
    _geom_torsion_atom_site_label_1
    _geom_torsion_atom_site_label_2
    _geom_torsion_atom_site_label_3
    _geom_torsion_atom_site_label_4
    _geom_torsion_site_symmetry_1
    _geom_torsion_site_symmetry_2
    _geom_torsion_site_symmetry_3
    _geom_torsion_site_symmetry_4
    _geom_torsion
    _geom_torsion_publ_flag
    O31 N31 C3 C2 . . . . -5.8(3) no
    O31 N31 C3 C4 . . . . 174.9(2) no
    O32 N31 C3 C2 . . . . 174.4(2) no
    O32 N31 C3 C4 . . . . -4.9(3) no
    C6 C1 C2 C3 . . . . -0.4(3) no
    C11 C1 C2 C3 . . . . -179.5(2) no
    C2 C1 C6 C5 . . . . 1.0(3) no
    C11 C1 C6 C5 . . . . -180.0(2) no
    C2 C1 C11 O11 . . . . 160.0(2) no
    C2 C1 C11 O12 . . . . -18.9(3) no
    C6 C1 C11 O11 . . . . -19.1(3) no
    C6 C1 C11 O12 . . . . 162.0(2) no
    C1 C2 C3 N31 . . . . -179.5(2) no
    C1 C2 C3 C4 . . . . -0.2(3) no
    N31 C3 C4 C5 . . . . 179.6(2) no
    C2 C3 C4 C5 . . . . 0.4(3) no
    C3 C4 C5 C6 . . . . 0.2(3) no
    C4 C5 C6 C1 . . . . -0.8(3) no
loop_
    _geom_hbond_atom_site_label_D
    _geom_hbond_atom_site_label_H
    _geom_hbond_atom_site_label_A
    _geom_hbond_site_symmetry_A
    _geom_hbond_distance_DH
    _geom_hbond_distance_HA
    _geom_hbond_distance_DA
    _geom_hbond_angle_DHA
    _geom_hbond_publ_flag
    N1G H11G O12 . 0.82(3) 2.48(3) 3.161(3) 142(3) yes
    N1G H12G O12 3_465 0.83(3) 2.09(3) 2.887(3) 162(3) yes
    N2G H21G O11 3_465 0.91(3) 2.42(3) 3.292(3) 160(2) yes
    N2G H21G O12 3_465 0.91(3) 2.43(3) 3.159(3) 137(2) yes
    N2G H22G O11 2_665 0.86(3) 2.29(3) 3.020(3) 143(3) yes
    N3G H31G O11 2_665 0.86(3) 1.97(3) 2.783(3) 157(3) yes
    N3G H32G O12 . 0.91(3) 1.90(3) 2.794(3) 166(3) yes
    C4 H4 O31 4_745 0.93 2.57 3.355(3) 142 no
