# Supplementary material for: Guanidinium 3-nitro­benzoate
Source: Acta Crystallogr Sect E Struct Rep Online. 2010 Jul 7;66(Pt 8):o1946. doi: 10.1107/S160053681002581X (PMC3007565; doi:10.1107/S160053681002581X)
Supplement: Supplementary file 2 [file e-66-o1946-Isup2.hkl]

#
# h,k,l, Fc-squared, Fo-squared, sigma(Fo-squared) and status flag
#
data_I
_shelx_title ' gs09gs19 in P2(1)2(1)2(1)'
_shelx_refln_list_code          4
_shelx_F_calc_maximum       80.97
_exptl_crystal_F_000       476.00
_reflns_d_resolution_high  0.7965
 
loop_
 _symmetry_equiv_pos_as_xyz
 'x, y, z'
 '-x+1/2, -y, z+1/2'
 '-x, y+1/2, -z+1/2'
 'x+1/2, -y+1/2, -z'
 
_cell_length_a     7.3978
_cell_length_b    10.1302
_cell_length_c    13.7118
_cell_angle_alpha  90.000
_cell_angle_beta   90.000
_cell_angle_gamma  90.000
 
_shelx_F_squared_multiplier     1.000
 
loop_
 _refln_index_h
 _refln_index_k
 _refln_index_l
 _refln_F_squared_calc
 _refln_F_squared_meas
 _refln_F_squared_sigma
 _refln_observed_status
   2   0   0      756.10      666.51      4.03 o
   4   0   0     5081.44     5269.07    151.00 o
   6   0   0      106.56       99.21      1.83 o
   8   0   0        9.50        5.81      1.90 o
   1   1   0      136.18      160.45      2.75 o
   3   1   0       82.41       85.47      1.00 o
   4   1   0      231.96      201.63      2.81 o
   5   1   0       21.00       21.57      0.75 o
   6   1   0      124.77      116.69      1.46 o
   7   1   0        2.12        1.48      0.95 o
   8   1   0        0.55        0.81      1.31 o
   9   1   0        2.63        3.89      1.69 o
   0   2   0     4355.90     4169.44     24.30 o
   1   2   0       15.53       17.15      0.62 o
   2   2   0     5371.95     5355.34     22.93 o
   3   2   0       31.10       26.42      0.54 o
   4   2   0       25.05       25.50      0.97 o
   5   2   0       57.52       60.17      1.07 o
   6   2   0      129.99      117.92      1.48 o
   7   2   0        2.19        2.20      0.99 o
   8   2   0        4.06        3.23      1.23 o
   9   2   0        0.09        0.99      1.56 o
   1   3   0        7.24        6.48      0.53 o
   2   3   0      329.67      352.60      5.66 o
   3   3   0       72.51       65.54      1.78 o
   4   3   0      674.61      653.07      7.62 o
   5   3   0        0.86        1.45      0.79 o
   6   3   0       18.25       16.20      1.02 o
   7   3   0        0.29        1.52      1.63 o
   8   3   0       11.09        8.62      1.52 o
   9   3   0        1.71        0.32      3.44 o
   0   4   0      354.82      381.73      7.81 o
   1   4   0       17.39       20.51      0.40 o
   2   4   0      355.41      360.57      4.73 o
   3   4   0      124.76      132.27      1.57 o
   4   4   0       62.85       56.93      3.07 o
   5   4   0        5.32        4.52      0.75 o
   6   4   0        1.43        2.18      1.13 o
   7   4   0        0.03        0.98      1.55 o
   8   4   0        0.43        1.87      1.39 o
   1   5   0        0.35        0.69      0.36 o
   2   5   0      138.64      131.66      1.57 o
   3   5   0       19.31       18.43      0.67 o
   4   5   0       38.57       37.27      1.31 o
   5   5   0        9.24        7.97      1.13 o
   6   5   0        0.05        0.45      1.22 o
   7   5   0        0.11        1.32      1.62 o
   8   5   0        0.70        2.01      1.55 o
   0   6   0      347.86      337.25      4.34 o
   1   6   0       87.08       86.05      1.73 o
   2   6   0       57.90       61.47      1.21 o
   3   6   0      133.02      130.67      1.90 o
   4   6   0       14.55       14.95      1.65 o
   5   6   0       57.60       62.41      2.67 o
   6   6   0        0.90        0.54      1.57 o
   7   6   0        7.15        9.31      2.04 o
   8   6   0        0.02        0.71      2.21 o
   1   7   0       11.80       12.15      0.85 o
   2   7   0       18.67       19.62      1.25 o
   3   7   0       85.82       78.16      1.95 o
   4   7   0        1.01        1.67      1.50 o
   5   7   0        0.00        0.64      1.67 o
   6   7   0        0.30        0.68      1.99 o
   7   7   0        4.40        5.00      2.21 o
   0   8   0      303.06      290.23      3.21 o
   1   8   0      513.57      516.72      7.49 o
   2   8   0        0.25        1.43      1.34 o
   3   8   0      563.88      563.87      3.84 o
   4   8   0       48.77       52.42      2.82 o
   5   8   0       15.63       18.47      2.01 o
   6   8   0        1.39        1.45      1.68 o
   7   8   0       17.49       16.26      1.83 o
   1   9   0      733.86      706.79      5.66 o
   2   9   0      425.47      416.49      3.57 o
   3   9   0      136.41      131.29      2.76 o
   4   9   0        0.02        0.98      1.70 o
   5   9   0       96.36       96.05      4.31 o
   6   9   0       32.66       35.33      2.41 o
   0  10   0      183.28      163.86      3.18 o
   1  10   0       71.58       72.17      1.92 o
   2  10   0       28.44       31.36      1.41 o
   3  10   0       19.61       18.52      1.70 o
   4  10   0       34.73       32.25      2.75 o
   5  10   0       12.80       15.44      2.04 o
   1  11   0        3.85        4.02      1.45 o
   2  11   0        0.52        3.69      1.19 o
   3  11   0       14.48       16.10      1.94 o
   4  11   0       16.33       17.71      1.87 o
   0  12   0       14.52       11.02      2.13 o
   1  12   0        0.55        1.92      1.49 o
   2  12   0        1.47        2.95      1.41 o
   3  12   0        6.70        4.92      1.71 o
   1   0   1      178.73      218.15      3.67 o
   2   0   1     6286.09     7020.65     31.64 o
   3   0   1       27.21       23.30      0.72 o
   4   0   1     1918.93     2020.64     25.95 o
   5   0   1      311.44      306.26      3.02 o
   6   0   1      191.92      185.40      2.85 o
   7   0   1        1.35        1.91      0.95 o
   8   0   1       42.22       36.83      1.74 o
   9   0   1        5.97        6.04      1.39 o
   1   1   1      311.50      338.94      1.01 o
   2   1   1     6556.45     6763.58     36.10 o
   3   1   1      677.50      659.37      3.08 o
   4   1   1      589.11      593.27     12.17 o
   5   1   1       70.41       64.67      1.13 o
   6   1   1      145.72      137.42      1.31 o
   7   1   1       31.00       28.57      0.80 o
   8   1   1       21.32       19.47      0.93 o
   9   1   1        2.18        2.32      1.15 o
   0   2   1     5095.52     5224.86     20.02 o
   1   2   1      508.57      509.79      2.61 o
   2   2   1     1159.70     1152.69      6.90 o
   3   2   1      276.92      269.68      2.20 o
   4   2   1      956.34      955.05      6.99 o
   5   2   1       99.67       98.71      1.16 o
   6   2   1       50.18       50.14      0.84 o
   7   2   1       30.39       29.85      0.88 o
   8   2   1        2.20        0.94      1.07 o
   9   2   1        6.51        5.98      1.31 o
   0   3   1     1443.22     1376.00      7.38 o
   1   3   1      265.03      263.31      2.23 o
   2   3   1      498.12      498.55      4.82 o
   3   3   1      125.77      124.29      1.83 o
   4   3   1       43.25       42.74      0.71 o
   5   3   1       24.23       24.39      0.72 o
   6   3   1       17.81       15.17      0.70 o
   7   3   1        7.54        8.34      0.84 o
   8   3   1       14.49       13.57      1.29 o
   9   3   1        2.21        3.38      1.50 o
   0   4   1     2322.82     2441.53     17.56 o
   1   4   1      156.40      170.98      0.83 o
   2   4   1       60.33       64.21      0.68 o
   3   4   1      220.82      211.61      3.56 o
   4   4   1      285.31      280.31      2.33 o
   5   4   1       71.45       71.58      1.22 o
   6   4   1       71.94       64.87      1.06 o
   7   4   1        6.86        6.96      1.08 o
   8   4   1        6.17        7.35      1.40 o
   0   5   1      262.76      264.39      5.79 o
   1   5   1       25.40       29.69      0.45 o
   2   5   1      523.53      526.09      4.06 o
   3   5   1       77.26       84.87      1.49 o
   4   5   1       10.05       10.43      0.58 o
   5   5   1       37.94       36.94      0.97 o
   6   5   1       19.32       17.04      0.99 o
   7   5   1       25.62       26.29      1.33 o
   8   5   1        7.60        5.83      1.35 o
   0   6   1      295.05      299.33      2.04 o
   1   6   1      237.17      239.66      1.47 o
   2   6   1      273.58      260.49      3.14 o
   3   6   1       21.78       22.54      0.95 o
   4   6   1       15.79       16.52      1.18 o
   5   6   1       37.87       41.78      1.18 o
   6   6   1       17.65       16.53      1.13 o
   7   6   1        5.20        6.69      1.40 o
   8   6   1        2.13        2.06      1.46 o
   0   7   1      185.59      178.01      3.84 o
   1   7   1      279.74      275.23      1.41 o
   2   7   1       66.63       67.08      1.34 o
   3   7   1      140.32      148.34      1.50 o
   4   7   1       13.76       13.53      1.25 o
   5   7   1       28.97       28.73      1.28 o
   6   7   1        1.55        3.50      1.08 o
   7   7   1       20.86       22.20      1.44 o
   0   8   1       31.65       34.91      1.26 o
   1   8   1      565.55      545.29      4.36 o
   2   8   1      164.53      156.05      1.52 o
   3   8   1      103.93      100.56      2.07 o
   4   8   1       44.35       48.21      1.54 o
   5   8   1      169.29      168.34      2.03 o
   6   8   1        2.43        3.46      1.10 o
   7   8   1        0.92        1.98      1.32 o
   0   9   1      154.20      130.19      2.79 o
   1   9   1      137.12      129.46      1.82 o
   2   9   1        2.39        2.71      0.95 o
   3   9   1      244.97      238.79      3.13 o
   4   9   1       43.72       43.07      1.41 o
   5   9   1        1.19        1.85      1.31 o
   6   9   1        3.32        3.15      1.14 o
   0  10   1       64.33       61.22      2.04 o
   1  10   1        1.14        1.84      0.83 o
   2  10   1        9.69       10.87      0.93 o
   3  10   1        2.21        3.25      1.02 o
   4  10   1       22.70       22.91      1.32 o
   5  10   1       11.09       11.38      1.40 o
   0  11   1       18.87       15.94      1.42 o
   1  11   1        9.20        9.05      0.98 o
   2  11   1       32.55       33.98      1.08 o
   3  11   1        6.62        6.72      1.09 o
   4  11   1        1.01        2.59      1.46 o
   0  12   1        6.47        7.06      1.52 o
   1  12   1        0.43        2.49      1.12 o
   2  12   1        7.87       10.27      1.06 o
   3  12   1        3.73        6.18      1.33 o
   0   0   2      902.16      875.86      6.83 o
   1   0   2      236.40      189.11      2.34 o
   2   0   2     3595.05     3693.29     15.67 o
   3   0   2       68.95       76.87      1.12 o
   4   0   2      272.83      282.80      3.63 o
   5   0   2        8.15        8.73      0.86 o
   6   0   2      178.39      177.13      2.87 o
   7   0   2       14.80       12.39      1.15 o
   8   0   2        3.83        5.06      1.17 o
   9   0   2        0.15        0.81      1.54 o
   0   1   2      705.86      750.54      5.73 o
   1   1   2     1533.09     1502.10      9.28 o
   2   1   2       82.68       76.46      0.56 o
   3   1   2      265.89      268.61      2.69 o
   4   1   2      278.59      283.63      2.56 o
   5   1   2       46.92       43.84      0.73 o
   6   1   2       10.97        9.07      0.65 o
   7   1   2       14.57       13.48      0.83 o
   8   1   2       18.84       17.88      0.90 o
   9   1   2        7.00        6.06      1.21 o
   0   2   2     1147.48     1155.95      8.91 o
   1   2   2      440.66      447.47      3.70 o
   2   2   2        5.95        5.78      0.28 o
   3   2   2      575.07      577.12      4.21 o
   4   2   2       61.11       57.70      0.70 o
   5   2   2      133.95      125.55      1.83 o
   6   2   2       42.06       39.99      0.78 o
   7   2   2       33.64       32.11      0.85 o
   8   2   2        0.88        0.95      1.02 o
   9   2   2        4.85        4.40      1.23 o
   0   3   2      195.10      192.86      1.33 o
   1   3   2     1152.02     1175.54      9.40 o
   2   3   2      825.44      932.17      6.83 o
   3   3   2      109.45      111.52      1.57 o
   4   3   2      102.83       98.91      1.07 o
   5   3   2      128.56      134.44      1.28 o
   6   3   2       15.35       14.10      0.84 o
   7   3   2       23.20       21.27      0.96 o
   8   3   2        6.47        6.39      1.12 o
   0   4   2     1562.89     1659.85     14.15 o
   1   4   2      485.19      540.20      5.84 o
   2   4   2      178.72      190.73      1.46 o
   3   4   2      393.79      420.56      3.93 o
   4   4   2      260.60      258.65      1.85 o
   5   4   2        4.00        3.88      0.55 o
   6   4   2        2.91        3.51      0.94 o
   7   4   2       11.54       13.54      1.03 o
   8   4   2        0.23        2.47      1.40 o
   0   5   2       60.68       62.86      1.04 o
   1   5   2      354.15      396.41      1.20 o
   2   5   2      128.67      138.87      1.16 o
   3   5   2       70.58       81.66      1.10 o
   4   5   2       73.49       73.52      1.17 o
   5   5   2       52.01       48.62      1.08 o
   6   5   2       22.16       22.53      1.08 o
   7   5   2        2.50        3.24      0.99 o
   8   5   2        0.22        1.67      1.50 o
   0   6   2        1.86        1.59      0.36 o
   1   6   2       26.93       30.06      0.57 o
   2   6   2       61.25       63.27      1.00 o
   3   6   2       52.78       53.51      1.04 o
   4   6   2       37.97       38.18      1.07 o
   5   6   2       23.86       22.59      1.05 o
   6   6   2       24.22       25.27      1.15 o
   7   6   2       19.53       20.72      1.51 o
   8   6   2        6.71        7.52      1.65 o
   0   7   2        1.10        2.32      0.73 o
   1   7   2      113.68      108.43      1.42 o
   2   7   2       39.36       39.20      0.88 o
   3   7   2       60.53       61.76      1.16 o
   4   7   2       92.04       90.44      1.61 o
   5   7   2       38.97       41.53      1.34 o
   6   7   2       32.41       31.36      1.40 o
   7   7   2       11.75       12.18      1.34 o
   0   8   2       88.59       86.16      1.18 o
   1   8   2      181.15      175.55      1.79 o
   2   8   2      118.89      112.72      1.49 o
   3   8   2      192.47      186.74      4.22 o
   4   8   2       14.08       12.43      1.26 o
   5   8   2       17.68       18.51      1.17 o
   6   8   2       19.47       21.27      1.35 o
   7   8   2       21.04       21.80      1.53 o
   0   9   2       53.79       51.71      1.11 o
   1   9   2       88.74       85.26      1.32 o
   2   9   2        9.32       10.32      0.97 o
   3   9   2        2.62        1.32      1.00 o
   4   9   2       95.30       92.08      1.70 o
   5   9   2       39.01       36.85      1.66 o
   6   9   2        5.39        5.99      1.45 o
   0  10   2       96.67       90.99      2.69 o
   1  10   2       14.27       14.16      0.87 o
   2  10   2       59.40       54.47      1.81 o
   3  10   2        3.35        2.94      0.99 o
   4  10   2        2.94        2.70      1.41 o
   5  10   2        4.20        3.35      1.50 o
   0  11   2        2.07        2.79      1.39 o
   1  11   2       34.56       31.59      1.03 o
   2  11   2       23.19       24.25      1.05 o
   3  11   2        7.29        8.78      1.22 o
   4  11   2        3.08        3.87      1.43 o
   0  12   2        0.06        1.59      1.71 o
   1  12   2       20.32       21.95      1.24 o
   2  12   2        7.28        8.08      1.16 o
   1   0   3     3535.33     3508.42     27.35 o
   2   0   3     1711.51     1798.79     14.81 o
   3   0   3      231.47      227.29      3.14 o
   4   0   3      615.29      576.49      3.19 o
   5   0   3       20.87       19.98      0.97 o
   6   0   3        8.31        6.56      0.86 o
   7   0   3       17.35       17.44      1.23 o
   8   0   3       28.21       23.26      1.34 o
   9   0   3        8.13        6.06      1.89 o
   0   1   3     2126.17     2098.85     22.18 o
   1   1   3     1165.45     1094.60      7.41 o
   2   1   3      501.70      532.69      4.72 o
   3   1   3      700.53      680.20      5.15 o
   4   1   3      137.26      131.11      1.38 o
   5   1   3       33.91       33.00      0.67 o
   6   1   3       93.16       87.35      1.96 o
   7   1   3       23.19       22.00      0.89 o
   8   1   3       11.09        9.75      0.94 o
   9   1   3        3.82        3.92      1.16 o
   0   2   3       93.68       94.54      1.19 o
   1   2   3      290.23      289.38      1.75 o
   2   2   3      393.74      396.14      2.12 o
   3   2   3       59.58       58.90      2.18 o
   4   2   3       43.26       38.35      1.98 o
   5   2   3        5.19        7.35      0.79 o
   6   2   3       13.39       12.50      0.76 o
   7   2   3       25.09       25.49      1.01 o
   8   2   3        2.71        2.39      1.02 o
   9   2   3       10.00       10.88      1.70 o
   0   3   3        0.74        1.53      0.74 o
   1   3   3       37.38       33.19      0.69 o
   2   3   3      667.94      654.07      3.12 o
   3   3   3       11.67       11.86      0.43 o
   4   3   3       97.30       92.67      1.91 o
   5   3   3      102.74      106.39      1.76 o
   6   3   3        9.40        9.91      0.94 o
   7   3   3        6.12        5.73      0.91 o
   8   3   3        2.84        2.96      1.16 o
   0   4   3      489.58      503.69      5.11 o
   1   4   3      654.88      764.92      1.93 o
   2   4   3      312.72      333.01      3.01 o
   3   4   3      431.46      477.91      3.99 o
   4   4   3      228.24      230.45      4.01 o
   5   4   3        6.18        6.88      0.88 o
   6   4   3       15.27       14.45      0.96 o
   7   4   3       16.79       17.44      1.07 o
   8   4   3        2.00        2.15      1.16 o
   0   5   3       11.84       12.38      0.65 o
   1   5   3      604.16      666.16      4.90 o
   2   5   3      117.13      135.39      1.50 o
   3   5   3      196.17      211.19      1.58 o
   4   5   3       21.13       20.82      0.89 o
   5   5   3      144.06      155.71      2.33 o
   6   5   3       29.98       29.20      1.05 o
   7   5   3        4.87        5.74      1.07 o
   8   5   3        3.28        5.54      1.43 o
   0   6   3        6.26        6.63      0.60 o
   1   6   3       23.60       21.59      0.57 o
   2   6   3       31.68       34.53      0.88 o
   3   6   3      137.16      138.73      2.01 o
   4   6   3       44.54       46.73      1.13 o
   5   6   3       21.10       20.36      1.11 o
   6   6   3       16.80       18.48      1.31 o
   7   6   3        7.63        9.18      1.02 o
   8   6   3        3.02        3.37      1.76 o
   0   7   3        7.30        8.46      0.77 o
   1   7   3       79.38       72.83      1.45 o
   2   7   3       36.36       35.69      1.35 o
   3   7   3       19.83       17.78      0.94 o
   4   7   3       33.44       32.70      1.21 o
   5   7   3       38.00       35.56      1.28 o
   6   7   3        5.20        6.98      1.24 o
   7   7   3        0.78        2.20      1.37 o
   0   8   3      123.86      126.88      1.48 o
   1   8   3      113.36      103.85      1.42 o
   2   8   3        5.45        6.93      0.87 o
   3   8   3       17.61       15.70      1.02 o
   4   8   3       12.81       12.67      1.09 o
   5   8   3       25.44       28.77      1.46 o
   6   8   3       16.63       17.84      1.52 o
   7   8   3       17.04       19.12      1.47 o
   0   9   3      191.60      170.92      1.77 o
   1   9   3       33.40       30.62      0.97 o
   2   9   3       20.66       21.82      0.96 o
   3   9   3       64.73       59.97      1.26 o
   4   9   3        1.21        1.96      1.17 o
   5   9   3       11.01       12.42      1.46 o
   6   9   3        4.49        4.70      1.43 o
   0  10   3        3.56        5.50      1.05 o
   1  10   3       15.17       16.03      0.91 o
   2  10   3       37.03       37.05      1.28 o
   3  10   3       13.50       12.51      1.23 o
   4  10   3       12.19       10.69      1.55 o
   5  10   3        4.85        6.00      1.47 o
   0  11   3       17.75       15.08      1.37 o
   1  11   3        3.22        5.80      0.98 o
   2  11   3       25.85       25.87      1.22 o
   3  11   3        5.45        6.96      1.24 o
   4  11   3        0.87        1.54      1.44 o
   0  12   3        8.38        7.24      1.83 o
   1  12   3       15.34       16.57      1.25 o
   2  12   3       11.50       11.82      1.08 o
   0   0   4      248.57      260.24      1.60 o
   1   0   4        0.32        0.63      0.32 o
   2   0   4       14.43       13.07      0.40 o
   3   0   4      952.06      964.18      8.70 o
   4   0   4       95.53       95.95      1.15 o
   5   0   4      219.85      219.43      4.09 o
   6   0   4       23.07       22.18      1.50 o
   7   0   4       21.70       22.42      1.26 o
   8   0   4       13.79       13.93      1.26 o
   9   0   4        1.98        1.97      1.49 o
   0   1   4      429.78      412.01      3.89 o
   1   1   4      418.92      435.20      2.55 o
   2   1   4      159.10      171.25      2.03 o
   3   1   4       59.41       57.08      0.69 o
   4   1   4      143.70      142.96      1.19 o
   5   1   4      178.81      173.39      5.34 o
   6   1   4       39.31       36.65      1.07 o
   7   1   4       25.61       27.63      0.91 o
   8   1   4        4.83        4.27      0.91 o
   9   1   4        4.00        3.77      1.27 o
   0   2   4      179.34      159.54      3.07 o
   1   2   4      885.92      912.60      6.26 o
   2   2   4      255.74      269.14      4.36 o
   3   2   4      373.34      373.88      3.18 o
   4   2   4        5.55        6.22      0.69 o
   5   2   4       20.29       20.22      0.80 o
   6   2   4        2.78        3.43      0.73 o
   7   2   4        6.90        7.41      1.00 o
   8   2   4        1.46        2.25      0.91 o
   0   3   4     3144.89     3248.27     28.70 o
   1   3   4      379.21      390.32      2.59 o
   2   3   4     1009.04     1042.71      8.26 o
   3   3   4      151.15      152.84      2.41 o
   4   3   4       40.98       41.45      1.15 o
   5   3   4        9.88        9.03      0.73 o
   6   3   4       33.12       31.86      1.04 o
   7   3   4        0.62        1.32      0.94 o
   8   3   4       11.46       11.37      1.10 o
   0   4   4     2028.79     2110.20     21.13 o
   1   4   4       48.65       57.64      0.73 o
   2   4   4     1092.06     1187.43      4.82 o
   3   4   4      146.44      160.78      1.97 o
   4   4   4       94.84       94.98      2.06 o
   5   4   4       29.64       29.99      1.13 o
   6   4   4       37.72       36.64      1.26 o
   7   4   4       19.06       18.20      1.31 o
   8   4   4        2.00        1.51      1.08 o
   0   5   4     1355.30     1559.13      9.60 o
   1   5   4      600.24      678.35      4.16 o
   2   5   4      152.40      153.51      1.08 o
   3   5   4      117.93      123.66      1.50 o
   4   5   4       17.35       20.63      0.99 o
   5   5   4      106.27      106.96      1.50 o
   6   5   4        3.85        5.16      0.92 o
   7   5   4        6.18        5.30      1.35 o
   8   5   4        5.23        4.67      1.36 o
   0   6   4      134.51      148.30      3.21 o
   1   6   4      207.89      229.24      3.75 o
   2   6   4       82.78       89.30      1.08 o
   3   6   4       59.82       61.82      1.05 o
   4   6   4       33.50       33.91      1.04 o
   5   6   4        6.31        5.28      1.15 o
   6   6   4        5.65        5.33      1.06 o
   7   6   4       25.14       23.55      1.17 o
   0   7   4       16.35       17.58      0.70 o
   1   7   4       54.01       58.20      1.37 o
   2   7   4       80.08       89.00      1.33 o
   3   7   4       48.99       46.56      1.14 o
   4   7   4       33.75       32.54      1.14 o
   5   7   4        9.64       10.44      1.18 o
   6   7   4        3.28        3.71      1.21 o
   7   7   4        5.70        6.47      1.22 o
   0   8   4        1.48        0.97      0.80 o
   1   8   4       18.29       19.19      0.86 o
   2   8   4       52.94       47.92      1.09 o
   3   8   4        4.03        4.40      0.89 o
   4   8   4       29.50       32.02      1.51 o
   5   8   4       37.62       37.71      1.68 o
   6   8   4        1.72        3.92      1.38 o
   0   9   4        0.11        0.48      1.00 o
   1   9   4        5.74        6.58      0.81 o
   2   9   4       34.78       35.38      1.02 o
   3   9   4       29.83       30.29      1.31 o
   4   9   4       13.97       13.56      1.40 o
   5   9   4        6.24        7.03      1.40 o
   6   9   4        2.90        4.61      1.62 o
   0  10   4       43.49       34.61      1.73 o
   1  10   4       10.45       10.46      0.96 o
   2  10   4        3.06        4.68      0.90 o
   3  10   4       10.97       11.86      1.23 o
   4  10   4        2.91        4.28      1.33 o
   5  10   4        3.74        1.97      1.49 o
   0  11   4        2.66        2.00      1.60 o
   1  11   4        2.20        4.59      1.03 o
   2  11   4       29.38       28.89      1.22 o
   3  11   4       17.63       20.23      1.46 o
   4  11   4        0.13       -0.35      1.65 o
   0  12   4        3.34        5.11      3.00 o
   1  12   4       24.09       28.08      1.45 o
   2  12   4        7.37        8.88      1.28 o
   1   0   5       92.28       97.25      1.18 o
   2   0   5      342.06      301.69      4.01 o
   3   0   5      334.20      337.45      7.77 o
   4   0   5      401.50      376.73     10.69 o
   5   0   5       12.88       10.93      0.68 o
   6   0   5        9.61        8.63      1.31 o
   7   0   5       19.55       21.54      1.43 o
   8   0   5        4.25        5.02      1.42 o
   0   1   5     2993.95     2964.49     13.52 o
   1   1   5      481.92      507.97      3.81 o
   2   1   5     1102.31     1151.49      5.20 o
   3   1   5      120.80      113.87      2.44 o
   4   1   5        5.26        5.74      0.75 o
   5   1   5       27.70       27.32      0.81 o
   6   1   5        4.91        5.04      0.86 o
   7   1   5        6.56        7.02      0.87 o
   8   1   5        4.32        3.64      0.91 o
   0   2   5     1376.03     1516.66     18.65 o
   1   2   5      129.08      130.03      1.40 o
   2   2   5      208.84      225.18      3.41 o
   3   2   5       30.08       29.54      0.63 o
   4   2   5      153.68      170.46      2.66 o
   5   2   5        1.20        1.14      0.68 o
   6   2   5       20.71       17.18      0.85 o
   7   2   5        0.25        1.56      1.01 o
   8   2   5        2.68        2.91      0.94 o
   0   3   5        2.74        2.83      0.51 o
   1   3   5      157.76      197.33      2.50 o
   2   3   5      844.40      903.87      9.54 o
   3   3   5       67.69       71.56      1.34 o
   4   3   5      270.70      283.42      2.16 o
   5   3   5       17.19       17.90      0.95 o
   6   3   5        5.00        4.52      0.86 o
   7   3   5        1.01        1.25      1.09 o
   8   3   5        3.34        3.35      1.16 o
   0   4   5        1.27        0.79      0.53 o
   1   4   5       89.91       90.42      1.19 o
   2   4   5      105.37      112.53      2.98 o
   3   4   5      132.56      119.78      4.13 o
   4   4   5       54.24       52.20      1.26 o
   5   4   5        3.44        3.43      1.00 o
   6   4   5        5.75        6.14      0.99 o
   7   4   5        9.30        8.84      1.13 o
   8   4   5        2.30        2.66      1.20 o
   0   5   5      246.64      241.12      5.38 o
   1   5   5       36.12       38.50      0.53 o
   2   5   5      163.41      143.51      2.67 o
   3   5   5        8.05        7.67      0.75 o
   4   5   5       12.86       13.32      1.01 o
   5   5   5       43.54       43.45      1.20 o
   6   5   5        0.35        1.30      1.07 o
   7   5   5        4.17        4.75      1.12 o
   8   5   5        0.89        1.29      1.44 o
   0   6   5       53.23       50.61      1.23 o
   1   6   5       23.52       23.13      0.55 o
   2   6   5      111.10      119.33      2.39 o
   3   6   5      108.47      105.44      2.18 o
   4   6   5        0.40        0.56      1.16 o
   5   6   5        5.32        6.73      1.15 o
   6   6   5        5.04        3.88      1.10 o
   7   6   5        3.02        4.07      1.16 o
   0   7   5        6.90        5.93      0.72 o
   1   7   5       28.02       27.83      0.86 o
   2   7   5        3.50        4.39      0.74 o
   3   7   5        7.58        7.22      0.87 o
   4   7   5       11.33       10.67      1.25 o
   5   7   5       17.96       19.12      1.27 o
   6   7   5        0.95        1.43      1.51 o
   7   7   5        1.28        1.20      1.23 o
   0   8   5        0.23        1.59      0.81 o
   1   8   5       65.27       64.32      0.96 o
   2   8   5       51.96       51.47      1.05 o
   3   8   5       27.80       26.95      1.36 o
   4   8   5        0.03        0.41      1.25 o
   5   8   5        5.69        4.65      1.39 o
   6   8   5       18.58       19.88      1.63 o
   0   9   5       20.12       18.53      1.35 o
   1   9   5       17.25       19.42      0.94 o
   2   9   5        9.48       11.07      1.00 o
   3   9   5       14.13       13.52      1.14 o
   4   9   5       16.25       15.58      1.38 o
   5   9   5       20.61       19.20      1.58 o
   0  10   5        6.26        6.34      1.55 o
   1  10   5       30.22       31.41      1.14 o
   2  10   5        1.86        4.02      1.10 o
   3  10   5        0.70        2.53      1.18 o
   4  10   5        0.11        0.33      1.43 o
   5  10   5        0.95        0.91      1.36 o
   0  11   5        3.37        1.51      1.87 o
   1  11   5       50.55       52.67      1.47 o
   2  11   5        0.19        3.07      1.23 o
   3  11   5        9.02       11.55      1.35 o
   0  12   5        3.60        2.28      2.30 o
   1  12   5       32.23       34.46      1.90 o
   0   0   6     2927.55     3300.70     22.33 o
   1   0   6     3541.90     3626.51     17.98 o
   2   0   6        1.42        0.63      0.52 o
   3   0   6      661.68      668.12      8.61 o
   4   0   6       37.24       36.13      1.07 o
   5   0   6      194.61      183.33      8.87 o
   6   0   6       50.65       44.26      1.61 o
   7   0   6        0.05        1.12      1.13 o
   8   0   6        0.18        0.30      1.43 o
   0   1   6       48.19       52.41      0.54 o
   1   1   6      917.53      935.27      4.51 o
   2   1   6      140.31      150.69      2.80 o
   3   1   6      394.57      416.97      5.36 o
   4   1   6       14.42       14.56      0.77 o
   5   1   6       55.57       55.39      1.61 o
   6   1   6        7.57        8.08      0.85 o
   7   1   6        1.95        1.92      0.94 o
   8   1   6        5.80        4.80      0.98 o
   0   2   6       42.87       37.75      1.69 o
   1   2   6       28.57       27.37      0.64 o
   2   2   6      106.52      103.48      1.93 o
   3   2   6       59.74       66.15      1.26 o
   4   2   6       39.03       41.61      0.85 o
   5   2   6       28.08       27.01      1.01 o
   6   2   6        9.52        9.92      0.89 o
   7   2   6        3.75        5.89      0.92 o
   8   2   6        4.33        4.02      1.07 o
   0   3   6       35.34       40.52      0.91 o
   1   3   6       54.06       52.76      0.79 o
   2   3   6      344.68      342.54      3.63 o
   3   3   6       38.89       37.54      0.91 o
   4   3   6       31.71       28.01      0.93 o
   5   3   6        3.30        5.98      0.96 o
   6   3   6       14.28       14.90      1.00 o
   7   3   6       16.79       17.76      1.21 o
   8   3   6        8.48       11.37      1.44 o
   0   4   6        0.52        1.19      0.48 o
   1   4   6       10.48       13.67      0.47 o
   2   4   6      161.58      155.85      1.98 o
   3   4   6       99.97       84.81      4.80 o
   4   4   6      101.13      103.21      2.07 o
   5   4   6        9.95       10.27      1.02 o
   6   4   6       12.46       13.60      0.99 o
   7   4   6        1.58        2.94      1.32 o
   8   4   6        0.53        3.31      1.38 o
   0   5   6      661.90      646.55      4.02 o
   1   5   6       18.68       18.87      0.50 o
   2   5   6      173.16      164.82      6.01 o
   3   5   6       19.01       18.69      0.75 o
   4   5   6        3.93        5.35      1.08 o
   5   5   6       11.98       10.15      1.01 o
   6   5   6       11.45       12.06      1.16 o
   7   5   6        6.60        6.07      1.18 o
   0   6   6       61.58       51.60      1.02 o
   1   6   6       76.92       74.03      1.72 o
   2   6   6       20.05       16.58      0.66 o
   3   6   6        1.39        2.56      1.04 o
   4   6   6       59.84       61.15      1.44 o
   5   6   6        2.90        3.60      1.11 o
   6   6   6        9.22       10.66      1.15 o
   7   6   6        0.42        1.16      1.17 o
   0   7   6       64.15       61.92      1.43 o
   1   7   6       25.58       24.82      0.67 o
   2   7   6      190.14      198.50      2.75 o
   3   7   6        3.17        3.15      1.22 o
   4   7   6        8.60        8.75      1.22 o
   5   7   6       10.66        9.15      1.25 o
   6   7   6        0.76        0.91      1.44 o
   7   7   6        1.19        1.05      1.39 o
   0   8   6       76.34       76.16      2.47 o
   1   8   6       32.93       28.95      0.81 o
   2   8   6      134.63      129.79      2.27 o
   3   8   6       88.29       85.29      2.08 o
   4   8   6       20.93       18.55      1.44 o
   5   8   6        0.98        2.97      1.69 o
   6   8   6        5.06        6.10      1.31 o
   0   9   6      305.77      274.67      3.20 o
   1   9   6      131.52      114.64      1.35 o
   2   9   6        1.87        2.32      1.01 o
   3   9   6       42.94       39.61      1.92 o
   4   9   6       31.62       29.76      1.60 o
   5   9   6       18.73       20.04      1.51 o
   0  10   6        0.09        0.81      3.29 o
   1  10   6       25.72       23.04      1.28 o
   2  10   6       32.65       28.06      1.17 o
   3  10   6       30.98       30.42      1.28 o
   4  10   6        1.85        2.59      1.35 o
   0  11   6        8.56        6.75      2.01 o
   1  11   6        1.39        1.39      1.56 o
   2  11   6        7.06        7.74      1.27 o
   3  11   6       10.26       11.83      1.34 o
   1   0   7     1280.56     1336.99      7.68 o
   2   0   7      575.54      589.36      7.85 o
   3   0   7      200.10      222.60      6.47 o
   4   0   7        3.83        4.08      1.32 o
   5   0   7        1.48        3.57      1.45 o
   6   0   7        8.52        6.95      1.20 o
   7   0   7       24.79       23.98      1.65 o
   8   0   7        0.05        1.19      1.86 o
   0   1   7      391.18      411.71      4.71 o
   1   1   7      249.47      268.39      1.65 o
   2   1   7      245.31      235.22      1.09 o
   3   1   7      163.11      158.72      2.78 o
   4   1   7       13.47       13.50      0.74 o
   5   1   7       20.73       26.27      1.06 o
   6   1   7        5.23        6.71      0.79 o
   7   1   7        3.44        4.09      0.99 o
   8   1   7        6.31        7.35      1.11 o
   0   2   7       27.77       28.35      1.70 o
   1   2   7      334.94      358.70      2.94 o
   2   2   7       23.86       23.70      1.30 o
   3   2   7      105.52       97.31      1.99 o
   4   2   7       31.35       33.22      1.23 o
   5   2   7       42.34       43.75      1.10 o
   6   2   7       16.86       16.75      1.03 o
   7   2   7        1.78        2.66      1.53 o
   8   2   7        7.59        8.43      1.31 o
   0   3   7       11.10        9.88      0.67 o
   1   3   7       19.80       21.21      0.53 o
   2   3   7       98.35      103.77      1.78 o
   3   3   7       16.54       16.21      0.70 o
   4   3   7        2.36        2.05      0.66 o
   5   3   7       20.79       19.27      1.14 o
   6   3   7       53.44       54.42      1.30 o
   7   3   7        0.85        1.40      1.25 o
   8   3   7        5.63        7.71      1.37 o
   0   4   7      330.15      343.87      3.42 o
   1   4   7      255.49      241.79      3.14 o
   2   4   7      178.60      186.67      2.20 o
   3   4   7        1.78        2.54      0.96 o
   4   4   7      123.11      122.59      1.80 o
   5   4   7       39.12       39.28      1.21 o
   6   4   7        7.00        8.40      1.03 o
   7   4   7       26.78       28.87      1.50 o
   0   5   7        5.41        5.55      0.74 o
   1   5   7       59.22       60.70      0.90 o
   2   5   7       60.55       67.82      1.05 o
   3   5   7       85.07       81.60      1.66 o
   4   5   7       87.38       90.32      1.57 o
   5   5   7       24.28       22.93      1.12 o
   6   5   7       20.68       22.71      1.24 o
   7   5   7       15.76       14.69      1.31 o
   0   6   7      350.84      344.04      8.38 o
   1   6   7       22.62       22.46      0.60 o
   2   6   7       88.03       85.77      1.26 o
   3   6   7       28.58       29.97      1.23 o
   4   6   7        1.66        1.55      1.07 o
   5   6   7        3.01        3.51      1.12 o
   6   6   7        7.18        8.15      1.17 o
   7   6   7        3.33        3.71      1.23 o
   0   7   7       73.86       64.43      1.08 o
   1   7   7       26.71       26.35      0.70 o
   2   7   7        7.92        8.86      0.84 o
   3   7   7       20.81       20.68      1.18 o
   4   7   7       17.58       18.35      1.19 o
   5   7   7        1.94        1.98      1.26 o
   6   7   7        2.85        5.67      1.38 o
   0   8   7       41.23       33.22      1.21 o
   1   8   7        1.69        1.70      0.75 o
   2   8   7       88.03       80.40      1.23 o
   3   8   7        0.67        1.07      1.21 o
   4   8   7       43.83       47.55      2.60 o
   5   8   7        0.14        1.10      1.36 o
   6   8   7        4.05        3.96      1.36 o
   0   9   7       53.23       43.79      1.98 o
   1   9   7       14.31       10.13      1.07 o
   2   9   7       57.04       53.13      1.33 o
   3   9   7        5.28        5.70      1.10 o
   4   9   7       14.15       17.34      1.65 o
   5   9   7        6.42        5.96      1.50 o
   0  10   7        1.81        3.28      2.02 o
   1  10   7        4.86        4.59      1.24 o
   2  10   7        3.84        4.79      1.14 o
   3  10   7        6.44        8.53      1.08 o
   4  10   7       11.23       11.73      1.58 o
   0  11   7        1.00        0.82      2.36 o
   1  11   7       16.68       17.65      1.44 o
   2  11   7       12.51       15.20      1.37 o
   0   0   8      242.80      316.74      3.48 o
   1   0   8       97.23      108.67      1.96 o
   2   0   8       59.38       56.74      2.15 o
   3   0   8       17.08       16.84      0.80 o
   4   0   8      143.27      152.68      4.15 o
   5   0   8       63.14       64.83      2.25 o
   6   0   8        5.74        5.64      1.15 o
   7   0   8        0.24        0.19      1.77 o
   8   0   8        0.56        0.57      2.21 o
   0   1   8      418.70      428.33      2.17 o
   1   1   8      155.26      154.15      1.34 o
   2   1   8      175.52      190.58      2.26 o
   3   1   8       72.68       76.45      1.22 o
   4   1   8       73.10       68.72      2.04 o
   5   1   8        1.46        2.00      0.90 o
   6   1   8        8.58        9.60      1.10 o
   7   1   8        1.22        0.62      1.44 o
   8   1   8        1.56        2.16      1.54 o
   0   2   8       16.50       18.36      1.25 o
   1   2   8      113.57      110.48      1.52 o
   2   2   8       72.66       68.29      2.01 o
   3   2   8       55.05       56.95      1.20 o
   4   2   8      135.50      136.97      3.07 o
   5   2   8        7.33        6.74      0.93 o
   6   2   8       59.75       61.01      2.03 o
   7   2   8        0.59        1.03      1.57 o
   8   2   8        8.08        9.87      1.39 o
   0   3   8        1.85        1.22      0.82 o
   1   3   8      123.35      116.96      1.50 o
   2   3   8      234.62      228.97      3.00 o
   3   3   8       65.28       60.87      2.32 o
   4   3   8       71.28       69.98      1.35 o
   5   3   8       17.61       21.51      1.13 o
   6   3   8       39.81       40.73      1.31 o
   7   3   8       10.74       13.00      1.65 o
   0   4   8      228.56      212.33      3.80 o
   1   4   8       44.51       46.56      0.72 o
   2   4   8       98.09       91.40      1.51 o
   3   4   8       73.94       75.39      1.90 o
   4   4   8       67.83       71.37      1.35 o
   5   4   8       73.55       79.37      1.78 o
   6   4   8       43.64       42.85      1.44 o
   7   4   8       16.50       19.92      1.42 o
   0   5   8      169.48      161.48      1.40 o
   1   5   8       43.06       44.34      0.80 o
   2   5   8       48.54       44.35      0.99 o
   3   5   8        6.11        6.31      1.32 o
   4   5   8       95.71      101.58      1.61 o
   5   5   8       24.94       27.84      1.26 o
   6   5   8        3.16        4.28      1.14 o
   7   5   8        4.49        5.93      1.29 o
   0   6   8        5.05        4.68      1.16 o
   1   6   8       22.08       24.17      0.89 o
   2   6   8       38.60       38.08      0.97 o
   3   6   8       30.83       26.83      1.36 o
   4   6   8        8.54        9.89      1.25 o
   5   6   8        0.36        1.38      1.14 o
   6   6   8       11.61       11.85      1.25 o
   0   7   8       19.16       15.97      1.00 o
   1   7   8        3.90        2.79      0.79 o
   2   7   8       15.80       17.30      1.06 o
   3   7   8       15.12       13.74      1.19 o
   4   7   8       13.18       14.23      1.37 o
   5   7   8        4.08        5.59      1.27 o
   6   7   8       10.81       12.30      1.43 o
   0   8   8        5.05        3.16      1.26 o
   1   8   8       87.80       85.69      1.19 o
   2   8   8       55.04       52.13      1.49 o
   3   8   8        3.85        7.08      1.28 o
   4   8   8       10.55        9.23      1.50 o
   5   8   8        2.31        3.71      1.39 o
   0   9   8       15.36       12.98      1.37 o
   1   9   8       51.59       50.52      1.54 o
   2   9   8        1.06        1.70      1.20 o
   3   9   8       23.62       22.92      1.22 o
   4   9   8        6.63        6.14      1.44 o
   0  10   8       13.28       13.14      2.02 o
   1  10   8       22.36       20.76      1.47 o
   2  10   8        3.62        5.57      1.20 o
   3  10   8        6.29        8.24      1.26 o
   0  11   8        3.85        1.38      1.77 o
   1  11   8        1.21        2.99      1.38 o
   1   0   9      452.63      435.73      5.56 o
   2   0   9      114.79      110.31      2.27 o
   3   0   9      186.85      190.66      4.09 o
   4   0   9      116.93      107.51      5.51 o
   5   0   9        7.70       10.84      1.57 o
   6   0   9        3.09        3.57      1.60 o
   7   0   9        0.16        2.49      2.23 o
   0   1   9      223.12      200.75      2.62 o
   1   1   9      216.63      210.60      2.54 o
   2   1   9      208.20      208.21      2.84 o
   3   1   9       96.40      104.39      1.50 o
   4   1   9       10.76       11.19      1.10 o
   5   1   9        0.80        2.86      0.97 o
   6   1   9       18.16       18.06      1.32 o
   7   1   9        2.08        2.54      1.33 o
   0   2   9      230.10      237.35      2.87 o
   1   2   9       32.90       37.80      0.55 o
   2   2   9       83.30       79.76      1.53 o
   3   2   9       33.65       33.29      1.05 o
   4   2   9       22.46       22.32      0.98 o
   5   2   9        3.65        3.23      1.03 o
   6   2   9       18.16       17.92      1.48 o
   7   2   9        3.85        5.51      1.58 o
   0   3   9        0.74        1.34      0.84 o
   1   3   9        1.13        1.72      0.47 o
   2   3   9       80.48       83.60      1.27 o
   3   3   9      170.38      164.11      2.42 o
   4   3   9      102.28       97.58      2.77 o
   5   3   9        6.08        6.29      1.12 o
   6   3   9       14.93       15.08      1.17 o
   7   3   9        9.68       12.36      1.61 o
   0   4   9      640.90      633.79      6.16 o
   1   4   9      377.67      365.55      2.17 o
   2   4   9      145.79      136.81      2.14 o
   3   4   9       15.05       15.94      0.98 o
   4   4   9       86.65       88.71      1.62 o
   5   4   9      161.38      159.38      5.05 o
   6   4   9       21.74       19.55      1.29 o
   7   4   9        0.36        1.72      1.30 o
   0   5   9       31.49       33.26      1.70 o
   1   5   9       36.81       38.80      0.84 o
   2   5   9      295.19      274.35      5.12 o
   3   5   9      341.98      324.90      2.73 o
   4   5   9       29.00       30.08      1.29 o
   5   5   9       30.53       34.29      2.23 o
   6   5   9       26.88       27.94      1.39 o
   7   5   9       24.27       24.12      1.45 o
   0   6   9      106.75       97.75      1.65 o
   1   6   9      117.05      108.52      1.24 o
   2   6   9       55.52       54.07      1.34 o
   3   6   9        7.53        9.49      1.32 o
   4   6   9       16.48       16.36      1.35 o
   5   6   9       43.68       42.09      1.40 o
   6   6   9        2.21        1.88      1.23 o
   0   7   9        3.58        2.31      1.15 o
   1   7   9      142.40      131.91      2.23 o
   2   7   9        3.32        2.30      1.18 o
   3   7   9       57.40       53.33      2.33 o
   4   7   9        7.38        6.78      1.25 o
   5   7   9        7.40        6.84      1.22 o
   6   7   9        0.40        2.40      1.44 o
   0   8   9       65.94       55.74      1.62 o
   1   8   9       45.44       47.78      1.26 o
   2   8   9        1.84        2.44      0.96 o
   3   8   9        8.96       11.37      1.13 o
   4   8   9        4.99        4.02      1.20 o
   5   8   9        5.26        6.71      1.37 o
   0   9   9        2.38        2.52      1.21 o
   1   9   9       17.32       16.34      1.16 o
   2   9   9        9.52        9.03      1.18 o
   3   9   9       12.71       13.67      1.20 o
   4   9   9        4.13        6.72      1.38 o
   0  10   9        0.08        1.52      2.04 o
   1  10   9        0.60        2.77      1.30 o
   2  10   9        6.73        7.21      1.38 o
   3  10   9       15.55       18.94      1.41 o
   0   0  10       32.48       26.64      1.28 o
   1   0  10       35.78       31.35      1.54 o
   2   0  10       48.39       49.86      1.45 o
   3   0  10       72.60       72.42      3.69 o
   4   0  10       14.38       14.43      2.38 o
   5   0  10        0.94        1.95      2.28 o
   6   0  10        0.55        2.45      1.91 o
   7   0  10        0.09        0.85      2.17 o
   0   1  10        1.90        1.77      0.54 o
   1   1  10      101.42      103.89      1.35 o
   2   1  10       10.67       11.16      0.59 o
   3   1  10       43.06       39.37      1.22 o
   4   1  10       13.09       14.47      1.10 o
   5   1  10       31.19       32.53      1.35 o
   6   1  10        1.73        1.28      1.38 o
   7   1  10        5.34        5.30      1.47 o
   0   2  10       45.84       39.66      1.41 o
   1   2  10        5.42        5.48      0.48 o
   2   2  10      107.99      101.77      1.47 o
   3   2  10       14.66       13.46      0.97 o
   4   2  10        2.11        1.56      0.95 o
   5   2  10       21.78       23.94      1.15 o
   6   2  10        1.90        2.92      1.27 o
   7   2  10        1.39        2.91      1.44 o
   0   3  10      202.97      185.66      2.21 o
   1   3  10      315.66      300.62      2.31 o
   2   3  10      102.48      101.89      1.69 o
   3   3  10      201.77      207.34      3.39 o
   4   3  10        9.38       10.58      1.00 o
   5   3  10       20.37       20.59      1.21 o
   6   3  10       12.89       13.57      1.25 o
   7   3  10       24.76       28.94      1.83 o
   0   4  10      482.17      473.47      4.29 o
   1   4  10      800.14      738.85     10.62 o
   2   4  10        3.81        3.98      0.81 o
   3   4  10      364.15      363.76      4.30 o
   4   4  10       60.58       66.07      1.46 o
   5   4  10      100.32      106.34      1.85 o
   6   4  10        8.79        8.18      1.20 o
   0   5  10       38.69       41.78      1.46 o
   1   5  10      561.17      542.37      3.51 o
   2   5  10      247.45      243.72      2.63 o
   3   5  10      318.90      318.07      4.05 o
   4   5  10       37.12       38.55      1.30 o
   5   5  10       39.95       36.36      1.32 o
   6   5  10       14.03       15.98      1.45 o
   0   6  10       78.15       74.31      1.60 o
   1   6  10      238.29      236.46      3.97 o
   2   6  10        0.92        2.49      1.12 o
   3   6  10       66.64       70.08      2.00 o
   4   6  10       17.36       18.23      1.54 o
   5   6  10       47.45       51.15      2.01 o
   6   6  10        0.77        1.77      1.39 o
   0   7  10       24.30       25.67      1.38 o
   1   7  10       51.16       52.42      1.43 o
   2   7  10        7.74        7.72      1.23 o
   3   7  10       14.08       14.91      1.16 o
   4   7  10        4.30        5.37      1.21 o
   5   7  10       10.20       13.82      1.34 o
   0   8  10       35.31       35.43      1.57 o
   1   8  10        0.55        1.51      1.04 o
   2   8  10        3.74        6.06      1.01 o
   3   8  10       16.60       16.22      1.16 o
   4   8  10        2.46        3.39      1.40 o
   0   9  10        6.01        7.59      1.26 o
   1   9  10       15.71       16.43      1.17 o
   2   9  10        2.16        2.85      1.15 o
   3   9  10        1.41        2.82      1.16 o
   0  10  10        0.23        0.99      2.58 o
   1  10  10        1.35        1.50      1.47 o
   1   0  11        5.62        5.52      0.87 o
   2   0  11       44.42       40.25      1.13 o
   3   0  11       26.07       27.61      1.30 o
   4   0  11        0.49        1.72      2.14 o
   5   0  11        2.89        1.94      2.29 o
   6   0  11        5.51        4.85      2.37 o
   7   0  11       10.50        7.20      2.75 o
   0   1  11       10.10        9.05      0.69 o
   1   1  11       35.69       35.73      0.85 o
   2   1  11        9.00        7.52      0.67 o
   3   1  11       18.26       16.14      0.92 o
   4   1  11       53.04       52.32      1.57 o
   5   1  11       18.96       20.36      1.54 o
   6   1  11        4.57        4.42      1.24 o
   7   1  11        3.66        4.54      1.59 o
   0   2  11      254.61      215.92     15.88 o
   1   2  11      190.77      185.32      2.48 o
   2   2  11       32.76       33.70      0.89 o
   3   2  11       19.95       20.98      1.45 o
   4   2  11       56.04       56.61      1.68 o
   5   2  11       46.53       46.88      1.63 o
   6   2  11        6.14        8.92      1.42 o
   0   3  11       21.23       23.67      1.36 o
   1   3  11      475.79      449.84      6.34 o
   2   3  11      267.24      259.81      2.41 o
   3   3  11      199.57      193.93      3.79 o
   4   3  11       25.98       27.15      1.22 o
   5   3  11       20.23       22.38      1.32 o
   6   3  11       15.05       16.92      1.22 o
   0   4  11       69.97       67.98      1.29 o
   1   4  11      209.89      199.19      4.81 o
   2   4  11       63.20       62.22      1.07 o
   3   4  11       45.49       40.20      1.20 o
   4   4  11        4.20        5.30      1.32 o
   5   4  11       27.61       30.65      1.44 o
   6   4  11        4.44        6.00      1.23 o
   0   5  11       71.53       70.59      1.40 o
   1   5  11       67.51       58.87      1.60 o
   2   5  11       21.23       20.03      0.99 o
   3   5  11        0.52        3.04      1.17 o
   4   5  11       37.25       35.93      1.51 o
   5   5  11       20.12       19.95      1.41 o
   6   5  11        3.62        7.10      1.53 o
   0   6  11        6.15        5.95      1.22 o
   1   6  11       56.68       54.62      1.22 o
   2   6  11       27.21       27.84      1.19 o
   3   6  11       72.32       67.37      2.58 o
   4   6  11       18.60       20.85      1.58 o
   5   6  11        4.08        7.02      1.44 o
   0   7  11        0.26        2.39      1.35 o
   1   7  11       19.62       20.58      1.05 o
   2   7  11        1.10        2.05      1.07 o
   3   7  11        8.45        9.82      1.28 o
   4   7  11        0.36        3.49      1.32 o
   0   8  11        1.72        2.58      1.61 o
   1   8  11       17.06       20.13      1.10 o
   2   8  11        4.68        6.01      1.17 o
   3   8  11        8.66       10.33      1.26 o
   4   8  11        0.09        1.70      1.12 o
   0   9  11        1.07        1.95      1.61 o
   1   9  11       16.10       15.87      1.23 o
   2   9  11        2.89        3.81      1.21 o
   0   0  12        1.88        1.36      1.78 o
   1   0  12        5.85        5.56      0.82 o
   2   0  12        3.83        3.94      1.03 o
   3   0  12       36.95       34.57      1.70 o
   4   0  12       26.75       30.04      2.42 o
   5   0  12        4.60        6.14      2.55 o
   6   0  12        0.14        0.60      1.64 o
   0   1  12        1.60        1.86      0.96 o
   1   1  12      141.72      138.29      2.08 o
   2   1  12       25.99       18.91      2.16 o
   3   1  12       10.12        9.74      0.96 o
   4   1  12        7.43        8.66      1.12 o
   5   1  12        4.54        5.13      1.46 o
   6   1  12       36.06       37.38      1.75 o
   0   2  12        1.34        1.79      0.97 o
   1   2  12       13.74       13.54      0.71 o
   2   2  12       46.57       47.31      1.25 o
   3   2  12       57.75       61.31      3.29 o
   4   2  12       32.53       28.19      1.39 o
   5   2  12        6.66        7.05      1.45 o
   6   2  12       10.52       13.44      1.78 o
   0   3  12       45.68       38.22      1.32 o
   1   3  12       41.60       43.93      1.21 o
   2   3  12        4.61        5.80      0.85 o
   3   3  12       58.48       57.65      2.20 o
   4   3  12       43.61       43.89      2.68 o
   5   3  12       26.29       24.54      1.67 o
   6   3  12        8.38        8.86      1.71 o
   0   4  12        9.88       10.37      0.92 o
   1   4  12       46.90       47.25      1.79 o
   2   4  12       13.49       13.32      0.88 o
   3   4  12       38.22       37.97      1.33 o
   4   4  12        0.26        0.47      1.27 o
   5   4  12       17.38       19.70      1.63 o
   0   5  12       70.41       69.41      2.12 o
   1   5  12       74.02       69.91      2.06 o
   2   5  12        2.60        2.98      1.01 o
   3   5  12       44.03       43.38      1.38 o
   4   5  12       25.85       24.41      1.52 o
   5   5  12        9.01        9.98      1.37 o
   0   6  12        0.13        2.14      1.20 o
   1   6  12       35.12       30.97      1.11 o
   2   6  12       13.44       12.03      1.06 o
   3   6  12       18.50       18.21      1.37 o
   4   6  12        0.44        1.38      1.19 o
   5   6  12        1.86        1.50      1.31 o
   0   7  12        8.21        7.63      1.54 o
   1   7  12        2.17        3.10      1.01 o
   2   7  12        1.68        2.48      1.11 o
   3   7  12       12.26       14.76      1.38 o
   4   7  12       10.86       14.98      1.43 o
   0   8  12        3.38        2.63      2.05 o
   1   8  12       12.12       14.40      1.15 o
   2   8  12       10.19       11.15      1.19 o
   3   8  12        6.77        7.96      1.35 o
   0   9  12        2.00        2.14      1.68 o
   1   9  12        0.75        1.47      1.46 o
   1   0  13        6.11        7.66      1.10 o
   2   0  13      151.96      143.97      6.41 o
   3   0  13       69.25       64.50      1.90 o
   4   0  13       28.64       26.43      3.31 o
   5   0  13        3.68        2.86      2.57 o
   6   0  13        9.81        6.46      1.83 o
   0   1  13      217.70      195.91      5.30 o
   1   1  13       21.61       17.52      0.76 o
   2   1  13       33.95       31.60      1.07 o
   3   1  13        2.31        1.38      1.01 o
   4   1  13       22.84       20.23      1.37 o
   5   1  13       15.63       16.60      1.87 o
   6   1  13        3.14        2.96      1.91 o
   0   2  13        1.71        3.27      0.97 o
   1   2  13       30.47       32.68      1.11 o
   2   2  13       24.87       22.82      1.03 o
   3   2  13       23.24       19.83      1.29 o
   4   2  13        5.60        5.20      1.31 o
   5   2  13        5.67        4.57      1.37 o
   0   3  13        0.90        1.64      1.06 o
   1   3  13       40.23       40.38      1.65 o
   2   3  13        4.11        4.77      0.85 o
   3   3  13       22.50       23.63      1.79 o
   4   3  13        9.29       10.30      1.46 o
   5   3  13        3.63        3.52      1.39 o
   0   4  13       34.76       32.98      1.24 o
   1   4  13       49.90       48.53      1.41 o
   2   4  13        0.36        0.70      0.90 o
   3   4  13        4.43        5.50      1.18 o
   4   4  13        4.15        4.10      1.53 o
   5   4  13        1.50        2.31      1.49 o
   0   5  13       35.30       30.90      2.88 o
   1   5  13        0.89        0.73      0.94 o
   2   5  13       34.81       33.04      1.36 o
   3   5  13        3.55        4.71      1.29 o
   4   5  13        4.34        6.24      1.50 o
   0   6  13        0.01        0.99      1.47 o
   1   6  13        6.17        7.29      0.99 o
   2   6  13       32.73       31.60      1.33 o
   3   6  13       14.37       15.32      1.47 o
   4   6  13        0.70        2.33      1.37 o
   0   7  13        9.42        9.12      1.67 o
   1   7  13       12.73       16.06      1.06 o
   2   7  13       14.09       13.38      1.22 o
   3   7  13        9.99       11.24      1.57 o
   0   8  13       14.07       14.09      2.13 o
   1   8  13        9.90       12.87      1.27 o
   0   0  14        1.93        4.82      1.47 o
   1   0  14        4.34        2.57      1.48 o
   2   0  14       10.54       11.65      1.65 o
   3   0  14        1.16        1.17      1.49 o
   4   0  14       11.04        9.95      2.57 o
   5   0  14        0.53        1.62      2.55 o
   0   1  14       74.64       71.69      2.35 o
   1   1  14       25.05       20.25      2.12 o
   2   1  14        6.55        7.72      1.10 o
   3   1  14       17.59       16.33      1.21 o
   4   1  14       19.31       20.37      1.83 o
   5   1  14        4.92        4.03      1.88 o
   0   2  14       10.41        9.75      1.45 o
   1   2  14       74.69       71.74      2.91 o
   2   2  14       29.14       29.18      1.12 o
   3   2  14       20.38       19.61      1.18 o
   4   2  14        1.01        2.43      1.36 o
   5   2  14        1.47        1.23      1.93 o
   0   3  14        1.14        1.65      1.22 o
   1   3  14       20.68       20.38      0.98 o
   2   3  14       27.13       27.81      1.15 o
   3   3  14        1.26        2.54      1.26 o
   4   3  14        0.45        1.22      1.38 o
   0   4  14       31.46       29.93      1.56 o
   1   4  14        1.21        2.41      0.85 o
   2   4  14        1.42        1.38      1.06 o
   3   4  14       20.07       20.80      1.47 o
   4   4  14       10.69       13.66      1.61 o
   0   5  14        6.65        8.12      1.74 o
   1   5  14       25.28       26.94      1.75 o
   2   5  14       11.99       14.57      1.29 o
   3   5  14        4.68        6.46      1.41 o
   0   6  14       25.42       28.45      2.07 o
   1   6  14        0.95        1.73      1.38 o
   2   6  14        9.44       10.97      1.18 o
   3   6  14        9.39        9.44      1.54 o
   0   7  14        4.40        7.06      1.96 o
   1   7  14        5.40        6.08      1.42 o
   1   0  15        0.24        0.39      1.57 o
   2   0  15       12.27       12.32      1.70 o
   3   0  15       16.96       17.45      1.69 o
   4   0  15        0.04        1.42      2.67 o
   0   1  15        2.74        4.00      1.29 o
   1   1  15        0.53        1.96      1.08 o
   2   1  15       20.46       16.73      1.45 o
   3   1  15        0.12        1.45      1.28 o
   4   1  15        8.98        8.39      1.71 o
   0   2  15       18.59       18.49      3.21 o
   1   2  15       35.16       34.10      1.26 o
   2   2  15       10.76        8.62      1.22 o
   3   2  15        1.77        3.24      1.43 o
   4   2  15        3.19        3.19      1.80 o
   0   3  15        8.09        7.70      1.42 o
   1   3  15       14.73       16.45      1.24 o
   2   3  15        0.08        1.04      1.50 o
   3   3  15       10.19       11.30      1.37 o
   0   4  15        0.21        2.20      1.82 o
   1   4  15       17.59       16.54      1.76 o
   2   4  15        5.44        6.08      1.15 o
   3   4  15       16.20       19.12      1.40 o
   0   5  15        3.58        6.48      1.90 o
   1   5  15       12.43       12.67      1.44 o
   2   5  15        2.35        3.10      1.36 o
   0   6  15        9.31       11.62      2.06 o
   1   6  15       11.12       12.96      1.47 o
   0   0  16        0.20        3.13      2.51 o
   1   0  16        0.19        0.83      1.49 o
   2   0  16        0.45        0.00      1.80 o
   3   0  16        2.83        1.83      1.78 o
   0   1  16        4.09        8.76      2.21 o
   1   1  16        5.46        8.45      1.17 o
   2   1  16        0.15        0.67      1.19 o
   3   1  16        6.98        4.38      1.24 o
   0   2  16        1.84        3.07      1.33 o
   1   2  16       11.57       12.59      1.24 o
   2   2  16        4.81        5.81      1.17 o
   3   2  16        1.72        2.21      2.01 o
   0   3  16       23.44       32.36      1.67 o
   1   3  16        1.28        2.51      1.21 o
   2   3  16        2.05        3.99      1.25 o
   0   4  16        0.60        1.72      1.52 o
   1   4  16       10.09       11.29      1.64 o
   1   0  17        4.87        6.10      2.12 o
   0   1  17        0.05        2.38      1.78 o
   1   1  17        0.05        2.29      1.28 o
   0   2  17       10.96       17.24      2.17 o
 
